# Supplementary material for: The Metabolic Profile of Young, Watered Chickpea Plants Can Be Used as a Biomarker to Predict Seed Number under Terminal Drought
Source: Plants (Basel). 2023 May 30;12(11):2172. doi: 10.3390/plants12112172 (PMC10255890; doi:10.3390/plants12112172)
Supplement: Supplementary file 1 [file plants-12-02172-s001.zip]

Archive with 1 entries (1 files):
- plants-2302391-SupplementaryTables.xlsx
