# Supplementary material for: The Metabolic Profile of Young, Watered Chickpea Plants Can Be Used as a Biomarker to Predict Seed Number under Terminal Drought
Source: Plants (Basel). 2023 May 30;12(11):2172. doi: 10.3390/plants12112172 (PMC10255890; doi:10.3390/plants12112172)
Supplement: Supplementary file 1 [file plants-12-02172-s001.zip › plants-2302391-SupplementaryTables.xlsx]

## Sheet: Table S1 Germplasm
Table S1: Genotypes tested.
AV = Australian variety, BL = Breeder’s line, IV = Indian Variety, IR = ICRISAT reference set.
Country of origin refers to the source of the wild germplasm from the ICRISAT reference set or the location of the crossing operation (varieties and breeder’s lines).
Genotype Name	Species	Source	Country of Origin*	Years Tested
Amethyst	Desi	AV	Australia	2017, 2018
Austin	Desi	BL	Australia	2017, 2018
CPPS_1	Kabuli	BL	Unknown	2017
CPPS_11	Kabuli	BL	Unknown	2017
CPPS_15	Desi	BL	Unknown	2017
CPPS_16	Desi	BL	Unknown	2017
CPPS_2	Kabuli	BL	Unknown	2017
CPPS_3	Kabuli	BL	Unknown	2017
CPPS_4	Desi	BL	Unknown	2017
CPPS_5	Desi	BL	Unknown	2017
CPPS_6	Desi	BL	Unknown	2017
CPPS_7	Desi	BL	Unknown	2017
CPPS_8	Kabuli	BL	Unknown	2017
Doolin	Desi	BL	Australia	2017, 2018
Flipper	Desi	AV	Australia	2017, 2018
Genesis_079	Kabuli	AV	Australia	2017
Genesis_Kalkee	Kabuli	AV	Australia	2017
Howard	Desi	BL	Australia	2017, 2018
ICCV_06109	Desi	IV	India	2017, 2018
ICCV_96852	Desi	IV	India	2017, 2018
ICCV_98811	Desi	IV	India	2017, 2018
ICCV_98812	Desi	IV	India	2017, 2018
ICCV_98813	Desi	IV	India	2017, 2018
ICCV_98818	Desi	IV	India	2017, 2018
Jimbour	Desi	AV	Australia	2017, 2018
Kyabra	Desi	AV	Australia	2017, 2018
Lyons	Desi	BL	Australia	2017, 2018
PBA_Hattrick	Desi	AV	Australia	2017, 2018
PBA_Seamer	Desi	AV	Australia	2017, 2018
PBA_Slasher	Desi	AV	Australia	2017, 2018
PBA_Striker	Desi	AV	Australia	2017, 2018
Sal	Desi	BL	Australia	2017, 2018
Sonali	Desi	AV	Australia	2017, 2018
Thomas	Desi	BL	Australia	2017, 2018
Tyson	Desi	AV	India	2017, 2018
Yorker	Desi	AV	Australia	2017, 2018
ACPFGRIL_173	Desi	BL	Australia	2018
ACPFGRIL_182	Desi	BL	Australia	2018
Genesis_836	Desi	AV	Australia	2018
ICC_10685	Desi	IR	Turkey	2018
ICC_12866	Desi	IR	Ethiopia	2018
ICC_13863	Desi	IR	Ethiopia	2018
ICC_14051	Desi	IR	Ethiopia	2018
ICC_14778	Desi	IR	India	2018
ICC_1882	Desi	IR	India	2018
ICC_3776	Desi	IR	Iran	2018
ICC_4814	Desi	IR	Iran	2018
Rupali	Desi	AV	Australia	2018
T_13	Desi	IR	India	2018

## Sheet: Table S2 Phenotype
Table S2: Phenotypic and yield measurements in 2017 and 2018 in irrigated treated plants. Units of weight are all grams except plot yield (kg) and height (mm).
N=4.
Significant differences between years are shown: Student’s two-tailed T-Test, **P=<0.01
Source: AV = Australian Variety, BL = Breeding Line, IV = Indian Variety, IR = ICRISAT Reference Set
					Seed Weight (g Plant-1)		HKW		Seed Number (Plant-1)
Genotype	Species	Source	Replicated	Year	Rainfed	Irrigated	Rainfed	Irrigated	Rainfed	Irrigated
Amethyst	Desi	AV	Yes	2017	5.24911	8.6	15.7175	16.65	34.3525	50.95
Austin	Desi	BL	Yes	2017	3.96946	8.75	18.98	18.28	20.899	46.36
Doolin	Desi	BL	Yes	2017	4.45719	8.43	19.2175	18.75	22.7127	43.54
Flipper	Desi	AV	Yes	2017	5.00315	7.97	19.1375	18.62	26.2831	40.41
Howard	Desi	BL	Yes	2017	5.14124	8.57	19.2175	18.13	21.0294	47.57
ICCV_06109	Desi	IV	Yes	2017	4.1804	9.01	29.125	27.88	14.3766	31.19
ICCV_96852	Desi	IV	Yes	2017	5.07342	8.55	21.28	23.12	23.5298	35.59
ICCV_98811	Desi	IV	Yes	2017	4.69776	8.32	26.22	23.79	18.059	33.69
ICCV_98812	Desi	IV	Yes	2017	4.49422	8.14	24.7525	24.01	17.7679	33.46
ICCV_98813	Desi	IV	Yes	2017	3.75674	9.05	26.5767	26.26	14.2005	33.43
ICCV_98818	Desi	IV	Yes	2017	4.37863	7.94	27.35	27.25	15.8295	28.81
Jimbour	Desi	AV	Yes	2017	5.43266	10.04	20.805	21.99	25.8114	44.81
Kyabra	Desi	AV	Yes	2017	5.70282	11.07	25.12	25.94	22.5958	40.95
Lyons	Desi	BL	Yes	2017	4.43949	6.73	19.2375	18.22	22.5838	36.53
PBA_Hattrick	Desi	AV	Yes	2017	5.38828	6.8	21.56	21.56	24.8779	29.13
PBA_Seamer	Desi	AV	Yes	2017	5.15342	7.34	23.13	23.35	21.9665	29.95
PBA_Slasher	Desi	AV	Yes	2017	6.36262	10.48	19.8525	21.28	32.1201	48.94
PBA_Striker	Desi	AV	Yes	2017	5.06242	8.07	22.2575	24	22.5316	30.92
Sal	Desi	BL	Yes	2017	3.89587	7.18	19.8875	18.68	20.1806	37.19
Sonali	Desi	AV	Yes	2017	4.72481	6.68	18.1775	18.89	27.1199	33.35
Thomas	Desi	BL	Yes	2017	5.07372	8.1	18.975	18.05	27.2711	43.09
Tyson	Desi	AV	Yes	2017	4.98557	7.39	13.865	14.66	35.307	49.55
Yorker	Desi	AV	Yes	2017	4.84616	6.72	22.3125	23.08	22.0855	28.71
Amethyst	Desi	AV	Yes	2018	8.34228	12.02	15.6067	18.29	48.7495	67.17
Austin	Desi	BL	Yes	2018	7.93105	12.2	18.9067	21	39.4078	57.97
Doolin	Desi	BL	Yes	2018	6.62105	11.38	18.7567	22.16	35.9845	52.48
Flipper	Desi	AV	Yes	2018	7.80814	13.27	19.12	22.57	41.5567	59.54
Howard	Desi	BL	Yes	2018	7.49905	12.13	20.28	18.34	39.0479	66.84
ICCV_06109	Desi	IV	Yes	2018	7.87451	13.98	28.28	29.12	24.0167	49.42
ICCV_96852	Desi	IV	Yes	2018	7.47093	11.28	21.68	23.15	30.2638	48.85
ICCV_98811	Desi	IV	Yes	2018	7.21844	12.37	24.93	22.62	30.252	55.89
ICCV_98812	Desi	IV	Yes	2018	5.27649	15.32	23.1733	24.53	23.4228	63.33
ICCV_98813	Desi	IV	Yes	2018	5.93848	12.65	24.8133	28.08	26.9711	45.38
ICCV_98818	Desi	IV	Yes	2018	5.22729	13.39	27.6733	27.57	20.3531	48.31
Jimbour	Desi	AV	Yes	2018	7.18889	14.55	19.6733	22.35	34.9425	65.02
Kyabra	Desi	AV	Yes	2018	7.3464	14.2	24.05	24.58	30.2357	63.61
Lyons	Desi	BL	Yes	2018	6.75396	10.42	18.4367	20.17	37.213	51.92
PBA_Hattrick	Desi	AV	Yes	2018	8.59734	14.61	20.9467	22.18	38.0261	65.78
PBA_Seamer	Desi	AV	Yes	2018	8.75646	10.64	23.8133	23.48	40.1768	45.4
PBA_Slasher	Desi	AV	Yes	2018	9.84929	17.63	18.5533	20.98	51.8562	82.92
PBA_Striker	Desi	AV	Yes	2018	7.70974	14.18	22.4733	21.86	36.7433	68.66
Sal	Desi	BL	Yes	2018	5.98642	9.04	19.32	20.48	33.0396	44.19
Sonali	Desi	AV	Yes	2018	5.31327	10.55	18.2267	20.08	26.767	52.85
Thomas	Desi	BL	Yes	2018	6.20761	10.85	20.4533	21.29	31.8878	50.73
Tyson	Desi	AV	Yes	2018	6.20852	11.97	13.69	15.7	42.0668	75.77
Yorker	Desi	AV	Yes	2018	7.48765	14.32	22.67	24.62	34.5871	60.25
	2017 replicated Averages				4.84648	8.26	21.4241	21.41	23.1953	38.18
	2018 replicated Averages				7.1571	12.74	21.1099	22.4	34.6769	58.36
	Significantly different between years:				**	**			**	**
CPPS_1	Kabuli	BL	No	2017	5.06748	8.69	49.41	47.21	10.6777	18.11
CPPS_11	Kabuli	BL	No	2017	4.07562	7.82	46.86	48.39	8.7801	15.82
CPPS_15	Desi	BL	No	2017	4.78826	9.67	20.515	21.86	23.8126	42.17
CPPS_16	Desi	BL	No	2017	5.66057	6.82	20.69	21.27	27.5552	29.46
CPPS_2	Kabuli	BL	No	2017	4.61129	9.18	48.7175	48.01	9.89707	18.65
CPPS_3	Kabuli	BL	No	2017	6.48027	10.25	32.4225	33.06	19.7083	30.65
CPPS_4	Desi	BL	No	2017	6.89323	9.35	15.43	16.22	44.7043	57
CPPS_5	Desi	BL	No	2017	4.65414	7.78	20.6975	21.83	22.7178	34.5
CPPS_6	Desi	BL	No	2017	4.77283	8.05	20.8825	21.21	22.3028	35.77
CPPS_7	Desi	BL	No	2017	5.3239	7.94	15.545	16.62	34.9025	47.96
CPPS_8	Kabuli	BL	No	2017	4.45752	7.17	49.315	49.05	9.36941	14.18
Genesis_079	Kabuli	AV	No	2017	5.58994	9.39	25.4425	28.32	22.5664	32.45
Genesis_Kalkee	Kabuli	AV	No	2017	4.55668	8.29	44.735	46.44	10.1047	18.13
ACPFGRIL_173	Desi	BL	No	2018	7.84828	11.81	17.0867	20.5	50.1645	58.35
ACPFGRIL_182	Desi	BL	No	2018	5.11368	9.25	18.8333	19.22	30.7253	48.51
Genesis_836	Desi	AV	No	2018	8.04215	12.81	18.7567	17.92	44.5643	71.87
ICC_10685	Desi	IR	No	2018	9.19462	15.23	12.0933	12.32	74.5309	123.69
ICC_12866	Desi	IR	No	2018	8.02739	9.62	13.835	17.71	69.0305	60.42
ICC_13863	Desi	IR	No	2018	11.2872	21.06	15.4267	18.26	80.134	115.93
ICC_14051	Desi	IR	No	2018	8.32709	13.46	13.7167	16.43	60.7526	82.69
ICC_14778	Desi	IR	No	2018	5.74292	14.11	15.1267	16.95	40.0401	85.31
ICC_1882	Desi	IR	No	2018	7.28467	13.6	15.47	18.77	45.0308	72.39
ICC_3776	Desi	IR	No	2018	8.70586	12.42	14.3467	14.59	62.138	86.15
ICC_4814	Desi	IR	No	2018	5.57237	8.73	14.0833	15.02	38.3629	58.21
Rupali	Desi	AV	No	2018	6.04458	11.33	18.7067	21.85	32.0509	51.87
T-13	Desi	IR	No	2018	7.94551	12.09	13.75	13.89	62.0342	86.84
	2017 Non-replicated Averages				5.1486	8.49	31.5894	32.27	20.5461	30.37
	2018 Non-replicated Averages				7.62587	12.73	15.4794	17.18	53.043	77.1

## Sheet: Table S3 GCMS
Table S3: GCMS Metabolic profile of the stem tissue. All values are in µg ml
N=4.
Significant differences between years for the replicated genotypes are shown: Student’s two-tailed T-Test, *=<0.05, **P=<0.01.
Genotype	Species	Replicated	Year	Tissue	Lactose	Malonic Acid	Succinate	Malic Acid	GABA	Citrate	D-Pinitol	Chiro-inositol	Myo-inositol
Amethyst	Desi	Yes	2017	Leaf	0.569374	0.904759	0.117922	9.42385	0.534486	3.27467	4.31526	0.607444	0.920509
Austin	Desi	Yes	2017	Leaf	0.59671	0.83093	0.108132	8.70695	0.469441	2.77323	2.64675	0.514329	0.895901
Doolin	Desi	Yes	2017	Leaf	0.501383	0.856332	0.109679	9.6334	0.465563	3.12275	3.01134	0.521763	0.906536
Flipper	Desi	Yes	2017	Leaf	0.492649	0.784509	0.103017	9.66317	0.556079	2.4452	4.06299	0.457523	0.822946
Howard	Desi	Yes	2017	Leaf	0.596121	0.874589	0.369534	10.2952	0.552596	1.10897	3.07127	0.483478	0.813717
ICCV_06109	Desi	Yes	2017	Leaf	0.553727	0.975487	0.0953079	7.77761	0.48596	5.20576	4.24308	0.645438	1.0046
ICCV_96852	Desi	Yes	2017	Leaf	0.482607	0.950686	0	8.11252	0.482475	5.35194	5.78573	0.630766	0.905216
ICCV_98811	Desi	Yes	2017	Leaf	0.453186	0.83062	0.101719	7.8612	0.454812	2.98578	4.24391	0.607222	0.947128
ICCV_98812	Desi	Yes	2017	Leaf	0.471393	0.869257	0	7.92596	0.554107	1.11943	5.04691	0.58967	0.877035
ICCV_98813	Desi	Yes	2017	Leaf	0.4195	0.773018	0.209286	7.0132	0.525983	3.33389	4.06943	0.553414	0.875729
ICCV_98818	Desi	Yes	2017	Leaf	0.523133	0.900985	0.393322	8.12808	0.569384	3.39138	4.37258	0.577334	0.878575
Jimbour	Desi	Yes	2017	Leaf	0.371771	0.976196	0.102049	8.30895	0.670108	3.71834	4.81033	0.588007	0.821892
Kyabra	Desi	Yes	2017	Leaf	0.475748	1.00991	0.321754	7.83629	0.457731	2.42754	3.78624	0.580888	0.904144
Lyons	Desi	Yes	2017	Leaf	0.747741	0.887928	0.131998	9.44233	0.467261	2.74415	3.28364	0.570927	1.02197
PBA_Hattrick	Desi	Yes	2017	Leaf	0.577909	0.944848	1.40056	8.42978	0.518458	1.57121	3.09012	0.604362	0.909903
PBA_Seamer	Desi	Yes	2017	Leaf	0.421572	0.910519	0.113701	8.3661	0.451231	2.28828	3.28447	0.634166	0.971395
PBA_Slasher	Desi	Yes	2017	Leaf	0.70311	0.968515	0.275957	9.58731	0.496648	4.06775	2.90779	0.635359	0.89456
PBA_Striker	Desi	Yes	2017	Leaf	0.607404	1.06529	0.873978	8.10781	0.421805	5.61251	3.89872	0.598281	0.899541
Sal	Desi	Yes	2017	Leaf	0.385316	0.723038	0.111973	8.70921	0.567041	2.44181	3.4571	0.467092	0.853593
Sonali	Desi	Yes	2017	Leaf	0.603754	0.812651	0.11503	6.35093	0.413925	3.14128	3.69145	0.693284	1.00215
Thomas	Desi	Yes	2017	Leaf	0.51168	0.691167	0.372535	9.51866	0.580413	2.87437	3.24377	0.470333	0.851008
Tyson	Desi	Yes	2017	Leaf	0.503855	0.815245	0.110585	10.0993	0.638961	2.28093	4.06795	0.598837	0.885919
Yorker	Desi	Yes	2017	Leaf	0.440483	0.939751	0.104513	6.81567	0.449134	2.84238	4.09251	0.591944	0.969347
Amethyst	Desi	Yes	2018	Leaf	0.290013	0.697629	0.94402	6.88717	1.31734	1.4641	6.76776	0.780377	1.21737
Austin	Desi	Yes	2018	Leaf	0.279441	0.614321	0.945788	7.00972	1.15395	1.42414	6.36538	0.611347	1.15345
Doolin	Desi	Yes	2018	Leaf	0.313491	0.688874	0.963374	6.92045	0.884978	1.47647	7.44655	0.645055	1.13536
Flipper	Desi	Yes	2018	Leaf	0.270667	0.642741	0.977129	7.75857	1.03392	1.6035	6.0916	0.72269	1.29304
Howard	Desi	Yes	2018	Leaf	0.323301	0.70815	0.963667	5.14868	1.04286	1.64016	6.29232	0.647274	0.997997
ICCV_06109	Desi	Yes	2018	Leaf	0.314373	0.730372	0.940501	6.44818	1.00827	1.67242	7.80993	0.730408	1.15225
ICCV_96852	Desi	Yes	2018	Leaf	0.260685	0.745069	0.922526	5.46484	1.0346	1.03286	7.05226	0.716984	0.976012
ICCV_98811	Desi	Yes	2018	Leaf	0.247243	0.729503	0.935397	6.68439	0.840992	1.26157	8.8366	0.69443	1.18119
ICCV_98812	Desi	Yes	2018	Leaf	0.264895	0.697052	0.928328	6.10654	1.11709	1.49901	6.98972	0.729369	1.11381
ICCV_98813	Desi	Yes	2018	Leaf	0.355043	0.678219	0.916737	5.9484	1.18249	1.64628	6.86158	0.643979	1.0597
ICCV_98818	Desi	Yes	2018	Leaf	0.254503	0.686751	0.905791	5.64756	0.947687	1.57169	7.21866	0.716071	1.10155
Jimbour	Desi	Yes	2018	Leaf	0.398584	0.720555	0.927272	6.34586	1.01881	1.37719	8.64469	0.808676	1.1582
Kyabra	Desi	Yes	2018	Leaf	0.283721	0.857997	0.981238	7.08579	1.03725	1.44296	5.41415	0.73238	1.10854
Lyons	Desi	Yes	2018	Leaf	0.323302	0.653809	0.969806	6.87941	0.934406	1.61669	5.89986	0.667748	1.11862
PBA_Hattrick	Desi	Yes	2018	Leaf	0.372761	0.728181	1.36134	6.57378	1.18621	1.48309	6.7513	0.747682	1.05262
PBA_Seamer	Desi	Yes	2018	Leaf	0.275817	0.648607	0.939929	5.67035	1.02378	1.24176	6.81087	0.771059	1.11269
PBA_Slasher	Desi	Yes	2018	Leaf	0.3497	0.822536	1.03406	7.04188	0.968109	1.34559	7.08699	0.744264	0.992173
PBA_Striker	Desi	Yes	2018	Leaf	0.391824	0.724492	1.0439	5.30053	0.783817	1.3441	6.09264	0.650875	0.948306
Sal	Desi	Yes	2018	Leaf	0.312733	0.649523	0.944095	7.36998	0.878805	1.79547	8.00843	0.652199	1.15323
Sonali	Desi	Yes	2018	Leaf	0.432347	0.607398	0.954381	6.33358	0.823736	1.62083	7.17822	0.823255	1.15698
Thomas	Desi	Yes	2018	Leaf	0.324928	0.680455	0.971083	7.53174	0.984119	1.66196	6.67403	0.743535	1.32267
Tyson	Desi	Yes	2018	Leaf	0.335021	0.738589	0.953184	6.50511	0.967243	1.65219	5.87767	0.740494	1.09024
Yorker	Desi	Yes	2018	Leaf	0.292239	0.751177	0.932692	5.32648	0.898126	1.58377	8.21922	0.73409	1.09373
		2017 replicated Averages			0.522179	0.882445	0.245328	8.52667	0.512331	3.04885	3.8471	0.574864	0.905796
		2018 replicated Averages			0.315941	0.704435	0.97201	6.4343	1.00298	1.49817	6.9735	0.715402	1.11694
		Significantly different between years:			**	**	**	**	**	**	**	**	**
CPPS_1	Kabuli	No	2017	Leaf	0.403833	0.738983	0.374977	8.27069	0.553369	2.47485	5.42986	0.562796	0.894083
CPPS_11	Kabuli	No	2017	Leaf	0.548171	0.815308	0.0992377	7.81349	0.542497	2.04409	5.43001	0.521087	0.783807
CPPS_15	Desi	No	2017	Leaf	0.539506	0.957762	0.306658	6.91344	0.50442	3.86948	4.04642	0.572619	1.01334
CPPS_16	Desi	No	2017	Leaf	0.646195	0.843522	0.104887	8.23314	0.585142	2.55965	3.99795	0.524868	0.853404
CPPS_2	Kabuli	No	2017	Leaf	0.638711	0.90192	0.375861	9.29555	0.469323	1.91814	4.89447	0.606211	0.953439
CPPS_3	Kabuli	No	2017	Leaf	0.632893	0.866926	0.376162	8.07428	0.576933	2.62048	4.37224	0.659661	0.983964
CPPS_4	Desi	No	2017	Leaf	0.466672	0.858538	0.643097	12.1056	0.623663	1.68388	2.59968	0.54602	0.877437
CPPS_5	Desi	No	2017	Leaf	0.555199	1.01365	0.0988846	8.85903	0.516748	4.80381	4.67274	0.590381	0.987901
CPPS_6	Desi	No	2017	Leaf	0.659697	0.8921	0	8.20588	0.44428	3.30264	3.17604	0.571092	0.912479
CPPS_7	Desi	No	2017	Leaf	0.459402	0.808001	0.306664	7.2997	0.609663	4.40333	2.10377	0.493748	0.685162
CPPS_8	Kabuli	No	2017	Leaf	0.551827	0.99513	0.106908	7.40902	0.491213	2.79547	5.199	0.622233	0.909477
Genesis_079	Kabuli	No	2017	Leaf	0.466133	0.971731	0.356999	9.04568	0.560233	3.46256	3.7541	0.601276	0.956841
Genesis_Kalkee	Kabuli	No	2017	Leaf	0.414067	0.768729	0.105033	7.69997	0.543466	2.1706	4.52408	0.521204	0.755129
ACPFGRIL_173	Desi	No	2018	Leaf	0.375915	0.722922	0.945811	6.28282	1.11228	1.57443	6.60281	0.744541	1.17305
ACPFGRIL_182	Desi	No	2018	Leaf	0.348491	0.668971	0.958385	6.74745	0.992785	1.75113	5.98361	0.690342	1.03612
Genesis_836	Desi	No	2018	Leaf	0.355387	0.724261	0.970816	7.56665	1.12727	1.27933	6.29585	0.790574	1.21356
ICC_10685	Desi	No	2018	Leaf	0.282564	0.665336	0.924412	5.93269	1.4763	1.42712	5.95292	0.709621	0.951037
ICC_12866	Desi	No	2018	Leaf	0.240226	0.684289	0.941034	5.47899	0.890335	1.65052	4.75567	0.704196	1.07411
ICC_13863	Desi	No	2018	Leaf	0.372819	0.732776	0.9877	6.92526	1.0107	1.37561	5.46856	0.742765	1.23898
ICC_14051	Desi	No	2018	Leaf	0.28108	0.751066	0.957059	5.46321	1.09009	1.37907	5.23014	0.775867	1.19713
ICC_14778	Desi	No	2018	Leaf	0.255976	0.630255	0.960966	6.70789	0.911679	1.70646	6.46537	0.690043	1.00156
ICC_1882	Desi	No	2018	Leaf	0.327344	0.724898	0.974018	8.82026	0.924962	1.48763	5.91326	0.76207	0.986397
ICC_3776	Desi	No	2018	Leaf	0.210102	0.734166	0.958178	5.24568	0.905165	1.46908	7.22012	0.8197	1.03548
ICC_4814	Desi	No	2018	Leaf	0.352785	0.672546	0.949616	6.23692	0.713797	1.76088	5.62848	0.733417	0.906003
Rupali	Desi	No	2018	Leaf	0.274384	0.699333	0.979605	7.32766	1.03436	1.3744	5.97903	0.883762	1.15376
T-13	Desi	No	2018	Leaf	0.249258	0.601362	0.93822	5.92106	1.38097	1.45787	4.76623	0.659581	0.941955
		2017 Non-replicated Averages			0.5371	0.879407	0.250413	8.40196	0.540073	2.93146	4.16926	0.568707	0.889728
		2018 Non-replicated Averages			0.302026	0.693245	0.957371	6.51204	1.0439	1.51489	5.86631	0.746652	1.06993

## Sheet: Table S4 Enzyme markers
Genotype	Species	Replicated	Year	Tissue	Glucose	Fructose	Sucrose	Starch	NSC
Amethyst	Desi	Yes	2017	Leaf	6.20699	8.27552	23.1819	72.3442	110.009
Austin	Desi	Yes	2017	Leaf	5.66898	7.03529	21.241	66.1322	100.078
Doolin	Desi	Yes	2017	Leaf	4.06991	9.10669	18.1201	77.4636	108.76
Flipper	Desi	Yes	2017	Leaf	4.42368	6.68608	25.1868	69.7779	106.074
Howard	Desi	Yes	2017	Leaf	6.17388	7.83894	22.9877	72.9211	109.922
ICCV_06109	Desi	Yes	2017	Leaf	17.7398	6.46974	19.9987	78.8018	123.01
ICCV_96852	Desi	Yes	2017	Leaf	9.0887	19.4857	22.5563	70.8176	121.948
ICCV_98811	Desi	Yes	2017	Leaf	11.8316	5.23138	26.7827	81.5878	125.433
ICCV_98812	Desi	Yes	2017	Leaf	15.2489	12.4939	20.4675	72.3975	120.608
ICCV_98813	Desi	Yes	2017	Leaf	11.7238	7.22046	24.286	83.9816	127.212
ICCV_98818	Desi	Yes	2017	Leaf	11.992	7.80592	21.1111	78.2029	119.112
Jimbour	Desi	Yes	2017	Leaf	7.59808	6.36493	21.5245	68.8002	104.288
Kyabra	Desi	Yes	2017	Leaf	7.12355	9.6527	19.1494	64.2547	100.18
Lyons	Desi	Yes	2017	Leaf	7.07759	7.73406	23.2531	86.4171	124.482
PBA_Hattrick	Desi	Yes	2017	Leaf	5.04224	5.95716	18.5329	76.5986	106.131
PBA_Seamer	Desi	Yes	2017	Leaf	6.2364	6.47381	22.3126	88.8132	123.836
PBA_Slasher	Desi	Yes	2017	Leaf	7.13153	14.5845	20.3778	86.2835	128.377
PBA_Striker	Desi	Yes	2017	Leaf	4.9343	7.56413	18.4162	65.9343	96.8489
Sal	Desi	Yes	2017	Leaf	6.64797	6.35109	25.9857	89.1856	128.17
Sonali	Desi	Yes	2017	Leaf	10.4323	8.80988	23.5387	92.1059	134.887
Thomas	Desi	Yes	2017	Leaf	5.43368	8.82257	24.0738	69.3178	107.648
Tyson	Desi	Yes	2017	Leaf	6.63014	8.80171	18.4778	85.0201	118.93
Yorker	Desi	Yes	2017	Leaf	6.81642	14.486	23.8095	58.1703	103.282
Amethyst	Desi	Yes	2018	Leaf	12.2348	8.17821	67.3487	68.8487	156.61
Austin	Desi	Yes	2018	Leaf	11.5075	7.55466	75.7622	75.8866	170.711
Doolin	Desi	Yes	2018	Leaf	11.5805	7.89077	75.1725	81.1956	175.839
Flipper	Desi	Yes	2018	Leaf	10.5305	6.80125	75.1803	71.9661	164.478
Howard	Desi	Yes	2018	Leaf	11.72	6.73607	71.2285	71.4127	161.097
ICCV_06109	Desi	Yes	2018	Leaf	11.8163	4.46235	69.9457	82.4281	168.652
ICCV_96852	Desi	Yes	2018	Leaf	11.7061	15.2065	73.6011	84.7474	185.261
ICCV_98811	Desi	Yes	2018	Leaf	9.75639	5.3859	68.5298	69.898	153.57
ICCV_98812	Desi	Yes	2018	Leaf	10.3289	9.2169	75.3529	77.8568	172.756
ICCV_98813	Desi	Yes	2018	Leaf	12.6756	4.19134	72.3335	73.0054	162.206
ICCV_98818	Desi	Yes	2018	Leaf	16.1121	9.61517	64.1829	79.783	169.693
Jimbour	Desi	Yes	2018	Leaf	7.42657	7.87068	64.197	70.5055	150
Kyabra	Desi	Yes	2018	Leaf	13.4124	8.3269	60.0508	58.1401	139.93
Lyons	Desi	Yes	2018	Leaf	13.1469	5.84693	67.2684	73.7719	160.034
PBA_Hattrick	Desi	Yes	2018	Leaf	10.105	5.2573	50.9827	56.8138	123.159
PBA_Seamer	Desi	Yes	2018	Leaf	9.48774	9.4114	53.5222	77.3934	149.815
PBA_Slasher	Desi	Yes	2018	Leaf	9.15168	9.99579	58.6015	70.9009	148.65
PBA_Striker	Desi	Yes	2018	Leaf	11.7608	6.53066	62.0278	68.867	149.186
Sal	Desi	Yes	2018	Leaf	11.6385	7.37497	56.2553	66.3163	141.585
Sonali	Desi	Yes	2018	Leaf	13.2605	7.31415	73.0279	88.1405	181.743
Thomas	Desi	Yes	2018	Leaf	9.39312	8.40788	78.4716	69.0722	165.345
Tyson	Desi	Yes	2018	Leaf	8.97912	5.9827	60.8495	67.2909	143.102
Yorker	Desi	Yes	2018	Leaf	10.2994	12.8459	65.6044	71.7837	160.533
		2017 replicated Averages			8.05532	8.83705	21.9727	76.3187	115.184
		2018 replicated Averages			11.2187	7.84367	66.9347	72.8706	158.868
	Significantly different between years:				**		**		**
CPPS_1	Kabuli	No	2017	Leaf	13.7128	12.2403	23.5373	52.9341	102.425
CPPS_11	Kabuli	No	2017	Leaf	10.7025	10.9496	26.0235	54.8156	102.491
CPPS_15	Desi	No	2017	Leaf	5.5171	6.12672	22.1852	84.6629	118.492
CPPS_16	Desi	No	2017	Leaf	7.08098	6.45648	19.7226	69.821	103.081
CPPS_2	Kabuli	No	2017	Leaf	18.2944	14.1893	21.3022	62.1949	115.981
CPPS_3	Kabuli	No	2017	Leaf	8.13938	9.07411	22.0503	55.2078	94.4716
CPPS_4	Desi	No	2017	Leaf	9.94556	9.75095	19.3349	68.9372	107.969
CPPS_5	Desi	No	2017	Leaf	8.35654	6.58451	20.8912	62.8826	98.7148
CPPS_6	Desi	No	2017	Leaf	5.55985	6.90145	20.3668	78.9515	111.78
CPPS_7	Desi	No	2017	Leaf	5.16254	5.32452	17.774	79.1193	107.38
CPPS_8	Kabuli	No	2017	Leaf	9.64065	5.57038	20.0799	57.7782	93.0692
Genesis_079	Kabuli	No	2017	Leaf	10.2049	11.9392	19.3653	62.1514	103.661
Genesis_Kalkee	Kabuli	No	2017	Leaf	10.565	8.15103	27.9967	74.4771	121.19
ACPFGRIL_173	Desi	No	2018	Leaf	12.4601	8.25425	71.0451	72.1329	163.892
ACPFGRIL_182	Desi	No	2018	Leaf	9.81896	6.96288	71.6699	68.796	157.248
Genesis_836	Desi	No	2018	Leaf	11.4699	6.42744	65.6742	68.7335	152.305
ICC_10685	Desi	No	2018	Leaf	15.3518	15.8094	45.171	71.8624	148.195
ICC_12866	Desi	No	2018	Leaf	11.0535	6.4705	62.8174	79.9568	160.298
ICC_13863	Desi	No	2018	Leaf	7.0873	5.92992	60.2076	70.1382	143.363
ICC_14051	Desi	No	2018	Leaf	10.498	7.96342	66.4044	73.3043	158.17
ICC_14778	Desi	No	2018	Leaf	10.4071	7.37489	69.6372	75.0263	162.445
ICC_1882	Desi	No	2018	Leaf	11.2345	7.63866	56.4912	67.7008	143.065
ICC_3776	Desi	No	2018	Leaf	10.5842	4.86819	52.4287	78.4107	146.292
ICC_4814	Desi	No	2018	Leaf	7.38473	6.71719	52.796	71.8083	138.706
Rupali	Desi	No	2018	Leaf	10.1349	8.54514	52.3552	78.264	149.299
T-13	Desi	No	2018	Leaf	12.7453	5.78298	59.8852	65.3227	143.736
	2017 Non-replicated Averages				9.45248	8.7122	21.5869	66.4564	106.208
	2018 Non-replicated Averages				10.7869	7.59576	60.5064	72.4198	151.309
